# Supplementary material for: Different Maternal Quality Aspects Covary With the Offspring Sex Ratio and Condition in Bearded Reedlings (Panurus biarmicus)
Source: Ecol Evol. 2025 Nov 29;15(12):e72560. doi: 10.1002/ece3.72560 (PMC12663745; doi:10.1002/ece3.72560)
Supplement: Supplementary file 1 — Data S1: ece372560‐sup‐0001‐DataS1.zip. [file ECE3-15-e72560-s001.zip]

Archive with 5 entries (5 files):
- ece372560-sup-0003-Supinfo2@FEMALR PROPORTSONSDATA25092025.csv
- ece372560-sup-0004-Supinfo3@MALEresWeight DATA08102025.csv
- ece372560-sup-0005-Supinfo4@MALE_ PROPORTionSONSDATA25092025.csv
- ece372560-sup-0001-DataS1@EPPDaten 08102025.xlsx
- ece372560-sup-0002-Supinfo1@FemaleresWeight DATA25092025.csv
