# Supplementary material for: Different Maternal Quality Aspects Covary With the Offspring Sex Ratio and Condition in Bearded Reedlings (Panurus biarmicus)
Source: Ecol Evol. 2025 Nov 29;15(12):e72560. doi: 10.1002/ece3.72560 (PMC12663745; doi:10.1002/ece3.72560)
Supplement: Supplementary file 1 — Data S1: ece372560‐sup‐0001‐DataS1.zip. [file ECE3-15-e72560-s001.zip › ece372560-sup-0003-Supinfo2@FEMALR PROPORTSONSDATA25092025.csv]

ID	%SONS	TARSUS F	WING F	TAIL F	BILL F	FAT F	WEIGHT F	SEDIM F	HEMAT F	LUTCHSIZE	SEXRATIOJUV	LOCALITY		;;;;;;;;;;;ID = individual identity
1	50	20.6	54.3	75.99423077	13.3	0.25	11.7	88.48	50	6	5	1		;;;;;;;;;;;%SONS= percentage of sons per bood
2	50	21.5	55.5	71.7	15.25	1	13.9	82.12	49.45	4	4	2		;;;;;;;;;;;TARSUS F= tarsus length (mm) of females
3	0	19.1	56.1	75.4	14.9	0.25	13	88.08	49.41	5	4	1		;;;;;;;;;;;WING F = Wing length (mm) of females
4	0	20.7	55.8	73.5	11.9	1	13.6	93.61	51.23	2	2	3		;;;;;;;;;;;TAIL F = Tail length (mm) of females
5	25	20.9	55	71.5	11.9	0	12.9	80.69	57.79	5	5	1		;;;;;;;;;;;BILL F = bill length (mm) of females
6	40	20.4	54.1	77.8	12.9	0.25	13.5	94.8	49.09	5	5	4		;;;;;;;;;;;FAT F = fat score of females
7	20	20.6	58.7	76.8	14.05	1	13.6	90.14	47.29	5	5	2		;;;;;;;;;;;WEIGHT F = weight (g) of females
8	40	22.2	54.3	77.2	11.6	0.75	14	88.77	49.01	5	5	4		;;;;;;;;;;;SEDIM F = sedimentation rate (%) of females
9	80	20.6	56.7	77.4	12.35	1	13.9	91.35	50.53	5	5	4		;;;;;;;;;;;HEMAT F = hematokrit (%) females
10	83.33	21.65	56.25	79.7	12.3	1	13.4	91.12	54.29	6	6	4		;;;;;;;;;;;CLUTCHSIZE = clutchsize
11	20	22	56.5	75.35	11.4	1	14.8	91.32	52.24	5	5	4		;;;;;;;;;;;SEXRATIOJUV = sexratio (%) of nestlings
12	57.14	21.2	55.65	78.25	12.6	0.66	13.9	78.86	52.25	7	7	4		;;;;;;;;;;;LOCALITY = location of study site
13	66.66	21.2	57	80.65	12.45	0.5	13	91.54	54.65	6	3	4		;;;;;;;;;;;
14	50	21.2	58.7	79.6	13.85	1	14.8	89.84	57.92	6	6	6		;;;;;;;;;;;
15	33.33	21.2	57.3	75.6	11.4	1	13.4	87.29	56.37	4	3	5		;;;;;;;;;;;
16	100	22.5	59.1	76.3	13	1	15.3	89.95	49.1	6	6	5		;;;;;;;;;;;
17	50	19.8	58.3	76.2	13.3	1	15.6	88.66	51.48	3	2	5		;;;;;;;;;;;
18	80	21.2	57.6	78	11.9	1	15	82.49	51.36380952	6	5	5		;;;;;;;;;;;
19	50	21.5	56	75.6	11.8	1	14.1	88.76	54.7	2	2	5		;;;;;;;;;;;
20	20	17.4	59.9	64.65	17.1	0.25	15	94.07	48.2	5	5	5		;;;;;;;;;;;
21	100	22.1	57	80	11.7	1	14.7	94.99	51.36380952	4	2	5		;;;;;;;;;;;
22	60	21.4	62	81.85	11.8	1	13.5	89.76	49.52	5	5	6		;;;;;;;;;;;
23	0	17.8	57.8	72.5	15.1	1	13.8	87.48	51.36380952	3	3	5		;;;;;;;;;;;
24	0	20.6	55	74	16.1	0.25	14.2	88.67615385	51.36380952	5	3	5		;;;;;;;;;;;
25	0	20.2	54.1	71.2	14.4	0.756153846	15.4	86.05	44.12	2	1	5		;;;;;;;;;;;
26	16.66	19.6	59	77.4	11.6	0.5	13.5	84.26	51.36380952	6	6	8		;;;;;;;;;;;
27	16.66	20.3	57.1	77.7	12.1	1	14.6	91.1	51.36380952	6	6	6		;;;;;;;;;;;
