# Supplementary material for: Different Maternal Quality Aspects Covary With the Offspring Sex Ratio and Condition in Bearded Reedlings (Panurus biarmicus)
Source: Ecol Evol. 2025 Nov 29;15(12):e72560. doi: 10.1002/ece3.72560 (PMC12663745; doi:10.1002/ece3.72560)
Supplement: Supplementary file 1 — Data S1: ece372560‐sup‐0001‐DataS1.zip. [file ECE3-15-e72560-s001.zip › ece372560-sup-0004-Supinfo3@MALEresWeight DATA08102025.csv]

ID	RESWEIGHTWINGJUV	RESWEIGHTTARSUSJUV	TARSUS M	WING M	TAIL M	BILL M	FAT M	WEIGHT M	SEDIM M	HEMAT M	BEAR	CLUTCHSIZE	SEXRATIONJUV	LOCALITY;;;;;;;;;;;;;;ID = individual identity
1	-1.92	-1.8751000	21.2	58.7	75.65	12.9	0.75	14.3	83.42363636	51.74176471	18.2	6	5	1;;;;;;;;;;;;;;RESWEIGHTWINGJUV = residual nestlingweight by wing length
2	1.09	1.3517000	20.3	56	72	13.3	1	14.4	83.42363636	51.74176471	17.1	4	4	2;;;;;;;;;;;;;;RESWEIGHTTARSUSJUV = residual nestling weight by tarsus
3	0.62	0.6649000	19.8	55.2	82.4	12.4	1	13.7	86.49	45.53	15.7	5	4	1;;;;;;;;;;;;;;%SONS= percentage of sons per bood
4	-0.52	-0.7370000	21.5	57	81.3	12.6	0.5	14.1	88.54	50.84	15.2	2	2	3;;;;;;;;;;;;;;TARSUS M= tarsus length (mm) of males
5	-0.1	-0.1117000	22.3	57	81.5	12.4	0.25	14.4	83.42363636	51.74176471	14.5	5	5	1;;;;;;;;;;;;;;WING M = Wing length (mm) of males
6	0.86	0.0349000	21.55	56.1	80.95	13.5	1	14.7	87.87	49.11	15	5	5	4;;;;;;;;;;;;;;TAIL M = Tail length (mm) of males
7	0.8	-0.6792000	21.35	56.45	84.45	13.4	0.75	14.5	83.27	48.07	16.9	5	5	2;;;;;;;;;;;;;;BILL M = bill length (mm) of males
8	-0.46	-0.3215000	21.25	57.7	81.1	13.1	1	14.1	79.74	45.69	15.4	5	5	4;;;;;;;;;;;;;;FAT M = fat score of males
9	-2.36	-2.5598000	21.9	57.45	83.2	12.9	1	15.2	83.42363636	51.74176471	16	5	5	4;;;;;;;;;;;;;;WEIGHT M = weight (g) of males
10	-0.44	-0.2792000	23.65	59.55	77.7	14.7	1	15.6	88.39	53.47	16.35	5	5	4;;;;;;;;;;;;;;SEDIM M = sedimentation rate (%) of males
11	-0.8	-0.6792000	21.1	54.3	78.6	12.9	0.5	13.2	93.62	54.09	14.75	6	6	4;;;;;;;;;;;;;;HEMAT M = hematokrit (%) males
12	0.48	0.3649000	22.1	60.7	82.95	13.8	1	14.3	89.86	56.56	15.95	5	5	4;;;;;;;;;;;;;;BEARD = bearlength (mm) of males
13	0.32	0.3757000	21.65	58.35	82.65	12.2	1	14.8	90.34	56.7	18.1	7	7	4;;;;;;;;;;;;;;CLUTCHSIZE = clutchsize
14	0.67	0.1198000	22.3	59.5	84.1	13.3	1	15.6	83.42363636	51.74176471	17.5	6	3	4;;;;;;;;;;;;;;SEXRATIOJUV = sexratio (%) of nestlings
15	-0.93	0.8403000	21.5	56.2	76.5	11.5	0.75	15	79.76	61.03	13.95	5	5	4;;;;;;;;;;;;;;LOCALITY = loaction of study site
16	-0.05	0.0044000	22.05	57.5	81.25	14.25	1	15.4	72.85	50.9	15.3	6	6	6;;;;;;;;;;;;;;
17	0.81	0.6455000	22.6	62.1	84.1	12.7	1	15.8	75	66.66	16.3	4	3	5;;;;;;;;;;;;;;
18	0.33	0.1757000	22.05	59.5	89.8	11.4	1	14.5	72.24	49.1	13.8	6	6	5;;;;;;;;;;;;;;
19	1.76	1.8630000	21.1	58.6	91.3	15.8	1	15.2	83.42363636	51.74176471	15.7	3	2	5;;;;;;;;;;;;;;
20	1.78	2.4026000	22.8	56.9	85.8	12.2	1	14.6	95.38	51.74176471	39.8	6	5	5;;;;;;;;;;;;;;
21	-1.37	-0.0975000	21.1	58	83.3	11.9	1	15.5	90.28	51.74176471	18.75	2	2	5;;;;;;;;;;;;;;
22	0.46	0.2135000	18.3	60	78.75	14.9	0.5	13.8	83.42363636	51.74176471	22	5	5	5;;;;;;;;;;;;;;
23	0.02	-0.5331000	21.65	54.1	80	13.3	1	14.7	84.17	51.74176471	36.4	4	2	5;;;;;;;;;;;;;;
24	0.07	-0.3296000	21.7	61.1	77.7	13.4	1	15	93.24	51.33	31	5	5	6;;;;;;;;;;;;;;
25	-0.88	-0.2911000	23.5	56	75.6	15.9	1	14.2	77.55	48.09	37.2	3	3	5;;;;;;;;;;;;;;
26	0.33	-0.8460000	23.1	58.1	74.6	15.5	1	14.8	85.52	45.94	22.2	5	3	5;;;;;;;;;;;;;;
27	-0.24	-0.7809000	21.2	51.6	88.3	13.3	0.839285714	15.2	82.2	46.5	20.47962963	2	1	5;;;;;;;;;;;;;;
28	1.09	-0.0638000	20.9	59.1	82.1	17.5	0	14.9	72.51	51.74176471	20.47962963	6	6	6;;;;;;;;;;;;;;
29	0.09	0.1774000	22.2	59.9	85.3	12.3	0.5	16	66.5	51.74176471	43.9	6	6	6;;;;;;;;;;;;;;
