# Supplementary material for: Different Maternal Quality Aspects Covary With the Offspring Sex Ratio and Condition in Bearded Reedlings (Panurus biarmicus)
Source: Ecol Evol. 2025 Nov 29;15(12):e72560. doi: 10.1002/ece3.72560 (PMC12663745; doi:10.1002/ece3.72560)
Supplement: Supplementary file 1 — Data S1: ece372560‐sup‐0001‐DataS1.zip. [file ECE3-15-e72560-s001.zip › ece372560-sup-0005-Supinfo4@MALE_ PROPORTionSONSDATA25092025.csv]

ID	%SONS	TARSUS M	WING M	TAIL M	BILL M	FAT M	WEIGHT M	SEDIM M	HEMAT M	BEARD	CLUTCHSIZE	SEXRATIOJUV	LOCALITY;;;;;;;;;;;ID = individual identity
1	50	21.2	58.7	75.65	12.9	0.75	14.3	83.81875	51.73789474	18.2	6	5	1;;;;;;;;;;;%SONS= percentage of sons per bood
2	50	20.3	56	72	13.3	1	14.4	83.81875	51.73789474	17.1	4	4	2;;;;;;;;;;;TARSUS M= tarsus length (mm) of males
3	0	19.8	55.2	82.4	12.4	1	13.7	86.49	45.53	15.7	5	4	1;;;;;;;;;;;WING M = Wing length (mm) of males
4	0	21.5	57	81.3	12.6	0.5	14.1	88.54	50.84	15.2	2	2	3;;;;;;;;;;;TAIL M = Tail length (mm) of males
5	25	22.3	57	81.5	12.4	0.25	14.4	83.81875	51.73789474	14.5	5	5	1;;;;;;;;;;;BILL M = bill length (mm) of males
6	40	21.55	56.1	80.95	13.5	1	14.7	87.87	49.11	15	5	5	4;;;;;;;;;;;FAT M = fat score of males
7	20	21.35	56.45	84.45	13.4	0.75	14.5	83.27	48.07	16.9	5	5	2;;;;;;;;;;;WEIGHT M = weight (g) of males
8	40	21.25	57.7	81.1	13.1	1	14.1	79.74	45.69	15.4	5	5	4;;;;;;;;;;;SEDIM M = sedimentation rate (%) of males
9	80	23.65	59.55	77.7	14.7	1	15.6	88.39	53.47	16.35	5	5	4;;;;;;;;;;;HEMAT M = hematokrit (%) males
10	83.33	21.1	54.3	78.6	12.9	0.5	13.2	93.62	54.09	14.75	6	6	4;;;;;;;;;;;BEARD = bearlength (mm) of males
11	20	22.1	60.7	82.95	13.8	1	14.3	89.86	56.56	15.95	5	5	4;;;;;;;;;;;CLUTCHSIZE = clutchsize
12	57.14	21.65	58.35	82.65	12.2	1	14.8	90.34	56.7	18.1	7	7	4;;;;;;;;;;;SEXRATIOJUV = sexratio (%) of nestlings
13	66.66	22.3	59.5	84.1	13.3	1	15.6	83.81875	51.73789474	17.5	6	3	4;;;;;;;;;;;LOCALITY = loaction of study site
14	20	21.5	56.2	76.5	11.5	0.75	15	79.76	61.03	13.95	5	4	4;;;;;;;;;;;
15	25	22.5	56	76.8	11.5	0	13.7	83.7	52.83	18.4	6	5	4;;;;;;;;;;;
16	40	21.4	58.7	88.45	12.8	1	14.8	92.63	50.58	17.6	5	5	4;;;;;;;;;;;
17	50	22.05	57.5	81.25	14.25	1	15.4	72.85	50.9	15.3	6	6	6;;;;;;;;;;;
18	33.33	22.6	62.1	84.1	12.7	1	15.8	75	66.66	16.3	4	3	5;;;;;;;;;;;
19	100	22.05	59.5	89.8	11.4	1	14.5	72.24	49.1	13.8	6	6	5;;;;;;;;;;;
20	50	21.1	58.6	91.3	15.8	1	15.2	83.81875	51.73789474	15.7	3	2	5;;;;;;;;;;;
21	80	22.8	56.9	85.8	12.2	1	14.6	95.38	51.73789474	39.8	6	5	5;;;;;;;;;;;
22	50	21.1	58	83.3	11.9	1	15.5	90.28	51.73789474	18.75	2	2	5;;;;;;;;;;;
23	20	18.3	60	78.75	14.9	0.5	13.8	83.81875	51.73789474	22	5	5	5;;;;;;;;;;;
24	100	21.65	54.1	80	13.3	1	14.7	84.17	51.73789474	36.4	4	2	5;;;;;;;;;;;
25	60	21.7	61.1	77.7	13.4	1	15	93.24	51.33	31	5	5	6;;;;;;;;;;;
26	0	23.5	56	75.6	15.9	1	14.2	77.55	48.09	37.2	3	3	5;;;;;;;;;;;
27	0	23.1	58.1	74.6	15.5	1	14.8	85.52	45.94	22.2	5	3	5;;;;;;;;;;;
28	0	21.2	51.6	88.3	13.3	1	15.2	82.2	46.5	18.5	2	1	5;;;;;;;;;;;
29	16.66	20.9	59.1	82.1	17.5	0	14.9	72.51	51.73789474	19.3	6	6	8;;;;;;;;;;;
30	16.66	22.2	59.9	85.3	12.3	0.5	16	66.5	51.73789474	43.9	6	6	6;;;;;;;;;;;
