# Supplementary material for: Different Maternal Quality Aspects Covary With the Offspring Sex Ratio and Condition in Bearded Reedlings (Panurus biarmicus)
Source: Ecol Evol. 2025 Nov 29;15(12):e72560. doi: 10.1002/ece3.72560 (PMC12663745; doi:10.1002/ece3.72560)
Supplement: Supplementary file 1 — Data S1: ece372560‐sup‐0001‐DataS1.zip. [file ECE3-15-e72560-s001.zip › ece372560-sup-0001-DataS1@EPPDaten 08102025.xlsx]

## Sheet: Sheet1
EPP	RESIDUALWEIGHTJUV BY TARSUS		SEX 1=MALE;2=FEMALE	Brood size
0	-1.07395	1	2	3
1	1.55774	2	1	4
0	1.53937	2	2	4
0	1.192	2	1	4
0	1.15519	2	2	4
0	0.09455	3	2	2
0	-1.00806	3	2	2
1	1.31047	4	2	5
0	0.73942	4	1	5
0	1.31175	4	2	5
1	1.95519	4	1	5
0	1.03416	4	2	5
1	0.53155	5	1	5
1	0.61313	5	2	5
1	0.0947	5	2	5
0	0.46443	5	2	5
0	-1.14599	5	1	5
0	-2.94997	6	2	2
0	-3.28682	6	2	2
0	1.89725	7	1	5
0	0.93937	7	2	5
0	0.63671	7	2	5
1	0.93681	7	2	5
0	1.09067	7	2	5
0	-1.0711	8	1	5
0	-0.18565	8	2	5
0	-0.20275	8	2	5
1	-1.63159	8	1	5
0	-4.01832	8		5
0	-0.10796	9	1	5
0	-1.17371	9	2	5
0	-1.24088	9	2	5
0	-3.15002	9	2	5
0	-3.46574	9	1	5
1	0.49455	10	2	3
0	1.11563	10	2	3
0	0.64462	10	2	3
0	-0.79744	11	2	5
0	-0.38958	11	1	5
0	0.01833	11	1	5
0	0.16836	11	1	5
0	0.33942	11	1	5
0	-1.5684	11	1	1
0	0.38403	12	2	5
0	0.81298	12	2	5
0	0.08929	12	2	5
1	1.32615	12	1	5
0	0.24462	12	2	5
0	0.21303	13	2	4
0	0.5091	13	2	4
0	-0.42118	13	2	4
0	0.46575	13	1	4
0	0.75258	14	1	5
0	-0.44083	14	2	5
0	-0.38948	14	1	5
0	0.19603	14	1	5
0	0.25917	14	1	5
0	0.26571	15	2	7
0	0.41701	15	1	7
0	1.43416	15	2	7
0	0.26969	15	1	7
0	0.74733	15	1	7
0	0.69465	15	2	7
0	1.19465	15	1	7
0	0.56836	16	2	3
0	0.79199	16	1	3
1	1.61568	16	1	3
0	0.62875	17	1	6
0	-0.25946	17	2	6
0	0.91961	17	1	6
0	-2.3857	17	1	6
0	0.04447	17	2	6
0	0.48133	17	2	6
0	0.74723	18	2	3
0	1.30246	18	1	3
0	0.64718	18	1	3
0	1.2091	19	1	6
0	0.85519	19	1	6
0	1.5604	19	1	6
0	0.6604	19	1	6
0	1.86831	19	1	6
0	-2.02363	19	1	6
0	-0.99508	20	2	5
0	-0.40555	20	1	5
0	-2.42137	20	2	5
0	-1.65037	20	2	5
0	1.08659	21	2	2
1	2.41828	21	1	2
1	2.91062	22	2	5
1	3.26325	22	2	5
1	3.42905	22	2	5
0	1.27627	22	2	5
0	2.31328	22	1	5
0	-1.74241	23	2	2
0	-1.5371	23	1	2
0	0.82885	24	1	3
1	0.00256	24	2	3
1	0.6289	24	2	3
0	1.18413	25	2	5
0	0.3289	25	1	5
0	-0.84997	25	1	5
1	1.16571	25	2	5
0	0.86836	25	1	5
0	2.07096	26	1	5
0	1.22885	26	2	5
0	1.32094	26	2	5
0	0.97091	26	2	5
0	-1.49734	26	2	5
0	1.34462	27	1	3
1	-1.3342	27	1	3
0	2.11042	27	1	3
1	0.78153	28	1	2
1	0.27367	28	1	2
0	-1.84221	29	2	3
1	0.61833	29	2	3
1	-0.3369	29	2	3
0	0.76571	30	2	3
1	0.00782	30	2	3
0	1.1604	30	2	3
0	0.21047	31	2	1
0	0.563	32	2	6
0	-0.15017	32	2	6
1	-1.31061	32	2	6
0	3.71583	32	1	6
1	4.87642	32	2	6
0	-4.59523	33	2	6
0	0.3314	33	2	6
0	-0.61867	33	1	6
0	-0.15287	33	2	6
0	-0.22919	33	2	6
0	-1.10285	33	2	6
0	-1.94491	34	2	4
0	0.60772	34	2	4
0	-0.78707	34	2	4
0	-0.87125	34	2	4
1	0.74207	35	1	4
0	1.64728	35	1	4
0	0.95514	35	1	4
0	0.80251	35	1	4
0	1.07622	36	2	5
0	1.57091	36	2	5
0	1.99199	36	2	5
0	2.00512	36	2	5
0	1.38408	36	2	5
