# Supplementary material for: Different Maternal Quality Aspects Covary With the Offspring Sex Ratio and Condition in Bearded Reedlings (Panurus biarmicus)
Source: Ecol Evol. 2025 Nov 29;15(12):e72560. doi: 10.1002/ece3.72560 (PMC12663745; doi:10.1002/ece3.72560)
Supplement: Supplementary file 1 — Data S1: ece372560‐sup‐0001‐DataS1.zip. [file ECE3-15-e72560-s001.zip › ece372560-sup-0002-Supinfo1@FemaleresWeight DATA25092025.csv]

ID	RESWEIGHTWINGJUV	RESWEIGHTTARSUSJUV	TARSUS F	WING F	TAIL F	BILL F	FAT F	WEIGHT F	SEDIM F	HEMAT F	CLUTCHSIZE	SEXRATIO	LOCALITY;;;;;;;;;;;;ID = individual identity
1	-1.92	-1.8751	20.6	54.3	78.2	13.3	0.25	11.7	88.48	50	6	5	1;;;;;;;;;;;;RESWEIGHTWINGJUV = residual nestlingweight by wing length
2	-3.81	-3.0559	20.7	56.1	79.9	12.05	0.5	14.2	92.18	50.98	5	2	1;;;;;;;;;;;;RESWEIGHTTARSUSJUV = residual nestling weight by tarsus
3	1.09	1.3517	21.5	55.5	71.7	15.25	1	13.9	82.12	49.45	4	4	2;;;;;;;;;;;;%SONS= percentage of sons per bood
4	0.62	0.6649	19.1	56.1	75.4	14.9	0.25	13	88.08	49.41	5	4	1;;;;;;;;;;;;TARSUS F= tarsus length (mm) of females
5	-0.52	-0.737	20.7	55.8	73.5	11.9	1	13.6	93.61	51.23	2	2	3;;;;;;;;;;;;WING F = Wing length (mm) of females
6	-0.1	-0.1117	20.9	55	71.5	11.9	0	12.9	80.69	57.79	5	5	1;;;;;;;;;;;;TAIL F = Tail length (mm) of females
7	0.86	0.0349	20.4	54.1	77.8	12.9	0.25	13.5	94.8	49.09	5	5	4;;;;;;;;;;;;BILL F = bill length (mm) of females
8	0.8	-0.6792	20.6	58.7	76.8	14.05	1	13.6	90.14	47.29	5	5	2;;;;;;;;;;;;FAT F = fat score of females
9	-0.46	-0.3215	22.2	54.3	77.2	11.6	0.75	14	88.77	49.01	5	5	4;;;;;;;;;;;;WEIGHT F = weight (g) of females
10	-0.44	-0.2792	20.6	56.7	77.4	12.35	1	13.9	91.35	50.53	5	5	4;;;;;;;;;;;;SEDIM F = sedimentation rate (%) of females
11	-0.8	-0.6792	21.65	56.25	79.7	12.3	1	13.4	91.12	54.29	6	6	4;;;;;;;;;;;;HEMAT F = hematokrit (%) females
12	0.48	0.3649	22	56.5	75.35	11.4	1	14.8	91.32	52.24	5	5	4;;;;;;;;;;;;CLUTCHSIZE = clutchsize
13	0.32	0.3757	21.2	55.65	78.25	12.6	0.66	13.9	78.86	52.25	7	7	4;;;;;;;;;;;;SEXRATIOJUV = sexratio (%) of nestlings
14	0.67	0.1198	21.2	57	80.65	12.45	0.5	13	91.54	54.65	6	3	4;;;;;;;;;;;;LOCACALITY = location of study site
15	-0.05	0.0044	21.2	58.7	79.6	13.85	1	14.8	89.84	57.92	6	6	6;;;;;;;;;;;;
16	0.81	0.6455	21.2	57.3	75.6	11.4	1	13.4	87.29	56.37	4	3	5;;;;;;;;;;;;
17	0.33	0.1757	22.5	59.1	76.3	13	1	15.3	89.95	49.1	6	6	5;;;;;;;;;;;;
18	1.76	1.863	19.8	58.3	76.2	13.3	1	15.6	88.66	51.48	3	2	5;;;;;;;;;;;;
19	1.78	2.4026	21.2	57.6	78	11.9	1	15	82.49	51.34636364	6	5	5;;;;;;;;;;;;
20	-1.37	-0.0975	21.5	56	75.6	11.8	1	14.1	88.76	54.7	2	2	5;;;;;;;;;;;;
21	0.46	0.2135	17.4	59.9	64.65	17.1	0.25	15	94.07	48.2	5	5	5;;;;;;;;;;;;
22	0.02	-0.5331	22.1	57	80	11.7	1	14.7	94.99	51.34636364	4	2	5;;;;;;;;;;;;
23	0.07	-0.3296	21.4	62	81.85	11.8	1	13.5	89.76	49.52	5	5	6;;;;;;;;;;;;
24	-0.88	-0.2911	17.8	57.8	72.5	15.1	1	13.8	87.48	51.34636364	3	3	5;;;;;;;;;;;;
25	0.33	-0.846	20.6	55	74	16.1	0.25	14.2	88.80592593	51.34636364	5	3	5;;;;;;;;;;;;
26	-0.24	-0.7809	20.2	54.1	71.2	14.4	0.746666667	15.4	86.05	44.12	2	1	5;;;;;;;;;;;;
27	1.09	-0.0638	19.6	59	77.4	11.6	0.5	13.5	84.26	51.34636364	6	6	8;;;;;;;;;;;;
28	0.09	0.1774	20.3	57.1	77.7	12.1	1	14.6	91.1	51.34636364	6	6	6;;;;;;;;;;;;
		-3.0559											;;;;;;;;;;;;
